# Supplementary material for: Harmonized procedure coding system for surgical procedures and analysis of surgical site infections (SSI) of five European countries
Source: BMC Med Res Methodol. 2022 Aug 12;22:225. doi: 10.1186/s12874-022-01702-w (PMC9374282; doi:10.1186/s12874-022-01702-w)
Supplement: Supplementary file 1 — Additional file 1. [file 12874_2022_1702_MOESM1_ESM.docx]

Table S1. SALT Code with all Included Codes
SALT Code
Description
N° of Assigned Codes
[%] of Assigned Codes
DER01
Incision and excision of skin and subcutaneous tissue
351
2.3
DER02
Wound Debridement 
120
0.8
DER03
Excision and reconstruction of sinus pilonidalis: Excision
8
0.1
DER04
Excision of nail bed
22
0.1
DER05
Autograft of skin to head or neck
100
0.6
DER06
Local flap of skin and subcutaneous tissue
144
0.9
DER07
Facial plastic surgery
146
0.9
DER08
Temporary soft tissue coverage
30
0.2
DER09
Other burn or chemical burn operations
71
0.5
ENT01
Surgery on middle ear and inner ear
293
1.9
ENT02
Operations on mastoid
23
0.1
ENT03
Operations on the nose
204
1.3
ENT04
Operations on the nasal sinuses
124
0.8
ENT05
Operations on the tongue
62
0.4
ENT06
Operations on the salivary gland and salivary duct
100
0.6
ENT07
Operations at the mouth
252
1.6
ENT08
Operations on the pharynx
132
0.9
ENT09
Tonsillectomy
42
0.3
ENT10
Operations on the larynx
127
0.8
GYN01
Surgery on ovary and fallopian tubes
125
0.8
GYN02
Open surgery of ovary and fallopian tubes
94
0.6
GYN03
Surgery on uterus and cervix uteri
187
1.2
GYN04
Open surgery on uterus and cervix uteri
114
0.7
GYN05
Surgery on vagina and recto-uterine pouch
168
1.1
GYN06
Surgery on vulva
86
0.6
GYN07
Vaginal delivery
34
0.2
GYN08
Caesarean section
35
0.2
GYN09
Other obstetric operations
66
0.4
GYN10
Breast excision and resection
122
0.8
GYN11
Plastic surgery of breast augmentation and reduction
55
0.4
GYN12
Breast surgery
32
0.2
HCTH01
Operations on the trachea
94
0.6
HCTH02
Operations of a bronchus
6
0.0
HCTH03
Open surgery of the lung and pleura (reconstruction and removal)
212
1.4
HCTH04
Minimally invasive surgery of the lung and pleura (reconstruction and removal)
70
0.5
HCTH05
Lung transplantation
16
0.1
HCTH06
Open surgery of the mediastinum
47
0.3
HCTH07
Minimally invasive surgery of the Mediastinum (reconstruction and removal)
9
0.1
HCTH08
Operation on the diaphragm
33
0.2
HCTH09
Other operations on the chest wall
52
0.3
HCTH10
Atrial septum and valve repair surgery
258
1.7
HCTH11
Minimally invasive atrial septum and valve repair surgery
24
0.2
HCTH12
Revascularization of the heart
112
0.7
HCTH13
Other operations on the heart and pericard
309
2.0
HCTH14
Heart and heart-lung replacement by transplantation or ECMO
38
0.2
NSY01
Operations on scull, brain and meninges
419
2.7
NSY02
Access to the vertebral column, extradural
59
0.4
NSY03
Operations on spinal cord and spinal cord structures
121
0.8
NSY04
Reconstruction of a nerve and nerve plexus
261
1.7
NSY05
Insertions of neurostimulator adjacent to spinal cord
41
0.3
NSY06
Stereotactic operations on the skull, brain and meninges
13
0.1
OMS01
Operations of scull fractures
162
1.0
OMS02
Operations on temporomandibular joint and bones of scull
243
1.6
OMS03
Operations on teeth, gum and alveoli
435
2.8
OTS01
Operations on bone 
1071
6.9
OTS02
Open reduction and internal fixation of a fracture or slipped epiphysis
208
1.3
OTS03
Open reduction of a fractured long tubular bone
278
1.8
OTS04
Primary open reduction of fracture of short bone
95
0.6
OTS05
Open reduction of a pelvic fracture
20
0.1
OTS06
Reduction of a joint dislocation
125
0.8
OTS07
Open surgery of a joint
291
1.9
OTS08
Open surgery on the knee
96
0.6
OTS09
Arthroscopic joint surgery
156
1.0
OTS10
Arthroscopic surgery of the knee
57
0.4
OTS11
Arthroscopic surgery of the shoulder
27
0.2
OTS12
Primary total prosthetic replacement of hip joint
38
0.2
OTS13
Revision, replacement and removal of total prosthetic hip joint
74
0.5
OTS14
Total prosthetic replacement of knee joint
25
0.2
OTS15
Revision, replacement and removal of total prosthetic knee joint
40
0.3
OTS16
Primary total prosthetic replacement of a joint of the upper limb
29
0.2
OTS17
Revision, replacement and removal of prosthetic joint of the upper limb
48
0.3
OTS18
Primary total prosthetic replacement of a joint of the foot
5
0.0
OTS19
Revision, replacement and removal of a prosthetic joint of the foot
5
0.0
OTS20
Other joint plastic procedures
42
0.3
OTS21
Operations on the vertebral column
239
1.5
OTS21a
Osteosynthesis of the vertebral column
24
0.2
OTS22
Spondylodesis
66
0.4
OTS23
Operations on tendons and joints of the hand
189
1.2
OTS24
Other Operations on muscles, tendons, fascia and bursa
565
3.7
OTS25
Reconstruction and re-amputation of upper limb
26
0.2
OTS26
Amputation and disarticulation of upper limb
40
0.3
OTS27
Amputation and disarticulation of lower limb
56
0.4
OTS28
Reconstruction and revision of amputation stump
14
0.1
OTS29
Operations on soft tissue
24
0.2
URO01
Open surgery on the kidney
108
0.7
URO02
Minimally invasive operations on the kidney
31
0.2
URO03
Open nephrectomy
71
0.5
URO04
Minimally invasive nephrectomy
10
0.1
URO05
Open surgery on ureter
82
0.5
URO06
Minimally invasive operations on ureter
85
0.6
URO07
Urinary diversion surgery
48
0.3
URO08
Removal of stones, foreign bodies and tamponades of bladder
10
0.1
URO09
Open surgery on the bladder
93
0.6
URO10
Minimally invasive operations on the bladder
43
0.3
URO11
Open surgery on the urethra
120
0.8
URO12
Minimally invasive operations on the urethra
31
0.2
URO13
Other operations on retroperitoneum and urinary tract
101
0.7
URO14
Open surgery on the prostate
26
0.2
URO15
Minimally invasive operations on the prostate
37
0.2
URO16
Open prostatectomy
23
0.1
URO17
Minimally invasive prostatectomy
4
0.0
URO18
Operations on scrotum
38
0.2
URO19
Operations on testis
59
0.4
URO20
Orchidectomy
23
0.1
URO21
Operations on Funiculus spermaticus, Epididymis and Ductus deferens
21
0.1
URO22
Operations on penis
121
0.8
URO23
Transplantation of kidney
23
0.1
VAS01
Open Embolectomy, Thrombectomy und Endarterectomy of blood vessels
153
1.0
VAS02
Operations on blood vessels by replacement or re-anastomosis 
251
1.6
VAS03
Excision of blood vessels and extraction of transplant
39
0.3
VAS04
Stripping of varicose veins
17
0.1
VAS05
Ligation of blood vessels
138
0.9
VAS06
Endovascular insertion of stent graft
82
0.5
VAS07
Open insertion of stent grafts
30
0.2
VAS08
Angioplasty
28
0.2
VAS09
Insertion of arteriovenous prothesis
109
0.7
VAS10
Other surgical procedures on blood vessels
185
1.2
VAS11
Surgery on lymph nodes and vessels
325
2.1
VIS01
Operations on thyroid gland and parathyroid gland
90
0.6
VIS02
Operations on adrenal gland
36
0.2
VIS03
Operations on hypophysis
20
0.1
VIS04
Thymectomy
17
0.1
VIS05
Operations on bone marrow
16
0.1
VIS06
Splenectomy
20
0.1
VIS07
Minimally invasive surgery on the oesophagus
82
0.5
VIS08
Open surgery on the stomach
310
2.0
VIS09
Minimally invasive surgery on the stomach
70
0.5
VIS10
Other operations on the intestine
190
1.2
VIS11
Open local excision of small intestine
40
0.3
VIS12
Laparoscopic local excision of small intestine
32
0.2
VIS13
Open local excision of large intestine
12
0.1
VIS14
Laparoscopic local excision of large intestine
27
0.2
VIS15
Open resection of small intestine
26
0.2
VIS16
Open resection of large intestine
122
0.8
VIS17
Minimally invasive resection of large intestine
39
0.3
VIS18
Creation of enterostomy
77
0.5
VIS19
Open appendectomy 
28
0.2
VIS20
Laparoscopic appendectomy
5
0.0
VIS21
Open surgery on rectum
82
0.5
VIS22
Minimally invasive surgery on rectum
67
0.4
VIS23
Anal and perianal surgery
174
1.1
VIS24
Hepatectomy
91
0.6
VIS25
Transplantation of liver
6
0.0
VIS26
Operations on the liver
40
0.3
VIS27
Open cholecystectomy/ cholecystostomy
26
0.2
VIS28
Minimally invasive cholecystectomy/ cholecystostomy
19
0.1
VIS29
Open surgery on the bile duct
19
0.1
VIS30
Minimally invasive surgery on the bile duct
89
0.6
VIS31
Open excision and resection of pancreas
96
0.6
VIS32
Laparoscopic surgery on pancreas
30
0.2
VIS33
Repair of inguinal hernia
207
1.3
VIS34
Operations on the abdominal wall
185
1.2
X001
Premature termination of surgery
1
0.0

Supplement 1 – participating centres by country
France (Centre Hospitaler Universitaire de Limoges, Centre Hospitalier Régional Universitaire de Tours and Centre Hospitalier Départemental Vendée), Germany (Universitätsklinikum Bonn, Universitätsklinikum Cologne, Universitätsklinikum Jena and Universitätsklinikum Ludwig-Maximilians-Universität [LMU]-Munich), Italy (Azienda Sanitaria Universitaria Udine), United Kingdom (NHS Manchester), Spain (Institut Hospital del Mar d’Investigacions Mèdiques [IMIM] de Barcelona, Hospital Clínic de Barcelona, Hospital General Universitario Gregorio Marañón Madrid, Hospital Universitario Ramón y Cajal Madrid and Hospital Universitari I Politècnic La Fe Valencia)
